# Supplementary material for: Bioaerosol biomonitoring: Sampling optimization for molecular microbial ecology
Source: Mol Ecol Resour. 2019 Apr 20;19(3):672–90. doi: 10.1111/1755-0998.13002 (PMC6850074; doi:10.1111/1755-0998.13002)
Supplement: Supplementary file 2 [file MEN-19-672-s002.csv]

# Raw data for experiment 1, Does the filter material affect DNA yield?
treatment	bacteria	load	copies	logCopyNumber	set
PC	EC	low	1.87E+05	5.271664805	a	Treatments
PC	EC	low	2.55E+05	5.406181585	a	PC = polycarbonate
PC	EC	low	2.50E+05	5.39858567	a	GF = Glass Fibre
GF	EC	low	4.06E+02	2.608714587	a	culture = pure culture added to lysis tube for reference
GF	EC	low	7.98E+01	1.901823027	a
GF	EC	low	5.47E+02	2.737878833	a	Baceria = bacteria added
culture	EC	low	2.24E+03	3.350635608	b	EC = E. coli
culture	EC	low	2.05E+03	3.311435968	b	BS = B. subtilis
culture	EC	low	1.90E+03	3.279666944	b
PC	EC	low	1.38E+03	3.14129296	b	copies = 16S rRNA copies
PC	EC	low	5.93E+02	2.77298145	b
PC	EC	low	1.44E+03	3.157003197	b	Set =experimental repeate
GF	EC	low	0.00E+00	0	b
GF	EC	low	0.00E+00	0	b
GF	EC	low	9.05E+01	1.956408571	b
culture	EC	low	2.57E+05	5.409373821	a	Experiment 1 addresses Question 1: Does the filter material affect DNA yield?
PC	BS	low	1.38E+04	4.138397443	c	Three filters were tested: PC (CycloporeTM, WhatmanTM, Fisher, UK), GF (FisherBrandTM, Fisher, UK), and Gel pre-sterilised by gamma irradiation (Sartorius, UK Ltd). All filters were 47 mm in diameter with a 0.4 ?m pore size. GFand PC filters were wrapped in foil and sterilised by autoclaving (121 �C for 20 mins). Filters were placed in sterile petri dishes (Fisher, UK) and either Escherichia coli…
PC	BS	low	2.24E+04	4.350829274	c
PC	BS	low	5.27E+03	3.722181297	c
GF	BS	low	1.70E+02	2.229681842	c
GF	BS	low	1.89E+03	3.276668562	c
GF	BS	low	1.69E+02	2.227758196	c
culture	BS	low	2.63E+03	3.420698203	c
culture	BS	low	2.06E+03	3.31344537	c
culture	BS	low	2.34E+03	3.368379872	c
PC	BS	low	2.44E+03	3.387698056	a
PC	BS	low	1.42E+04	4.152786899	a
PC	BS	low	2.64E+04	4.421644115	a
GF	BS	low	1.25E+02	2.095273471	a
GF	BS	low	1.49E+02	2.172248289	a
GF	BS	low	4.00E+02	2.60159245	a
culture	BS	low	1.64E+04	4.215755071	a
