# Supplementary material for: Bioaerosol biomonitoring: Sampling optimization for molecular microbial ecology
Source: Mol Ecol Resour. 2019 Apr 20;19(3):672–90. doi: 10.1111/1755-0998.13002 (PMC6850074; doi:10.1111/1755-0998.13002)
Supplement: Supplementary file 3 [file MEN-19-672-s003.csv]

# Raw data for experiment 2, Does the liquid impingement matrix affect DNA yield?
treatment	bacteria	load	copies	logCopyNumber	set
culture	EC	low	2.57E+05	5.409373821	a	Treatments
Tris	EC	low	3.03E+02	2.480897057	a	DI: Deionised Water, Tris: Tris (HCl) buffer, PBS: Phosphate Buffer Saline buffer.
Tris	EC	low	3.92E+03	3.593698514	a
Tris	EC	low	7.43E+02	2.870809654	a	Baceria = bacteria added
PBS	EC	low	9.24E+04	4.965812069	a	EC = E. coli
PBS	EC	low	6.75E+04	4.829303946	a	BS = B. subtilis
PBS	EC	low	3.71E+04	4.569074373	a
DI	EC	low	4.16E+03	3.618803732	a	copies = 16S rRNA copies
DI	EC	low	5.17E+03	3.713450511	a
DI	EC	low	9.35E+03	3.970920162	a	Set =experimental repeate
culture	EC	low	2.24E+03	3.350635608	b
culture	EC	low	2.05E+03	3.311435968	b
culture	EC	low	1.90E+03	3.279666944	b	Experiment 2 addresses Question 2: Does the liquid impingement matrix affect DNA yield?
Tris	EC	low	1.55E+02	2.189349924	b
Tris	EC	low	7.95E+01	1.900503678	b	Three buffers were prepared as follows, PBS [10 mM PO43?, 137 mM NaCl, and 2.7 mM KCl, pH 7.4]; Tris(HCL) [1 M Tris base] adjusted to pH 8 with HCL; deionised water. All buffers were sterilised by autoclaving (121 �C for 20 mins). 10 ?l of 1 x 107 CFU ml-1 of either E. coli or B. subtilis were aseptically pipetted into 10 ml of each buffer and the mixtures were stored at -20�C overnight. The cult…
Tris	EC	low	6.77E+02	2.830524514	b
PBS	EC	low	9.82E+02	2.991978791	b
PBS	EC	low	1.91E+03	3.280919663	b
PBS	EC	low	6.41E+02	2.806993514	b
DI	EC	low	7.56E+01	1.878665388	b
DI	EC	low	4.63E+02	2.665440268	b
DI	EC	low	1.35E+02	2.131891216	b
PBS	BS	low	2.28E+03	3.357363031	c
PBS	BS	low	3.12E+03	3.493527756	c
PBS	BS	low	1.08E+04	4.031570032	c
DI	BS	low	2.70E+03	3.431926374	c
DI	BS	low	3.05E+03	3.484371029	c
DI	BS	low	2.13E+02	2.328990855	c
Tris	BS	low	1.59E+02	2.201397124	c
Tris	BS	low	6.82E+03	3.833561439	c
Tris	BS	low	2.78E+03	3.444591226	c
culture	BS	low	1.64E+04	4.215755071	a
Tris	BS	low	8.77E+02	2.94279892	a
Tris	BS	low	5.80E+02	2.763575762	a
Tris	BS	low	3.29E+03	3.517268729	a
PBS	BS	low	6.04E+01	1.781217512	a
PBS	BS	low	1.70E+03	3.231087204	a
PBS	BS	low	5.80E+03	3.763301116	a
DI	BS	low	2.14E+03	3.329953949	a
DI	BS	low	1.07E+03	3.028846914	a
DI	BS	low	1.31E+02	2.116095742	a
culture	BS	low	2.63E+03	3.420698203	c
culture	BS	low	2.06E+03	3.31344537	c
culture	BS	low	2.34E+03	3.368379872	c
