# Supplementary material for: Bioaerosol biomonitoring: Sampling optimization for molecular microbial ecology
Source: Mol Ecol Resour. 2019 Apr 20;19(3):672–90. doi: 10.1111/1755-0998.13002 (PMC6850074; doi:10.1111/1755-0998.13002)
Supplement: Supplementary file 4 [file MEN-19-672-s004.csv]

# Raw data for experiment 3, What is the best way to recover bacteria from liquid impingent samples: filters or centrifugation?
treatment	bacteria	load	copies	logCopyNumber	set
#Lab based
centrifuged	mix	high	1.73E+08	8.237166583	d	Treatments		recovery method
centrifuged	mix	high	2.58E+08	8.410945859	d
centrifuged	mix	high	9.74E+07	7.988380565	d	Baceria = mixed culture of E.coli and B.subtilis
culture	mix	high	229400000	8.360593414	d
culture	mix	high	2.45E+08	8.389963036	d	copies = 16S rRNA copies
culture	mix	high	2.35E+08	8.370420559	d
PC filter	mix	high	157400000	8.197004728	d	Set = location for field samples
PC filter	mix	high	238950000	8.378307035	d	c = Essex University
PC filter	mix	high	412500000	8.615423953	d	d = Farm
syringe filter	mix	high	1.56E+08	8.193124598	d
syringe filter	mix	high	7.31E+07	7.863679668	d
syringe filter	mix	high	4.17E+07	7.620552445	d
						Experiment 3 applied a lab and field experiment (Figure 2) to address Question 3: What is the best way to recover bacteria from liquid impingent samples: filters or centrifugation?
# Field Based
syringe filter	na	env	165.25	2.218141468	c	Lab Experiment: Based on the data obtained from Experiments 1 and 2, the methods determined to be optimal (i.e. PC filters, and pelleting in PBS) were compared to a rapid in field method using a syringe filter. In all cases, 10 ?l of a mixed culture of E.coli and B. subtilis (at 1 x 1011 CFU ml-1) was added to either PC filters or PBS and stored overnight at -20°C. For syringe filters, 10 ?l of t…
syringe filter	na	env	343.2	2.535547279	c
syringe filter	na	env	771.2	2.887167021	c	Field Experiment: Air samples were collected with a Coriolis µ wet cyclone impinger (Bertin, Air Monitors, UK) into 15 ml PBS at 300 L min-1 for 10 mins. The sampling cones were sterilised in 10% (w/v) sodium hypochlorite for 24 hrs followed by a second wash in Milton sterilising liquid (Rivadis, France) diluted at 1:80 in sterile DI water, [the active ingredient is 1% (w/v) sodium hypochlorite a…
centrifuged	na	env	14020	4.146748014	c	Air samples were collected from two field sites: University of Essex (UOE) (Lat:Long 51.876920, 0.942953) and a wheat farm near Birch, Essex, UK (Lat:Long 51.792303, 0.843962). Six replicate samples were collected at each location and alternate samples processed by either centrifugation or syringe filtering. The syringe filter samples were filtered immediately. All samples were immediately frozen…
centrifuged	na	env	975.935	2.989420893	c
centrifuged	na	env	282.2	2.450557009	c
syringe filter	na	env	85005	4.929444472	d
syringe filter	na	env	92565	4.966446805	d
centrifuged	na	env	3561500	6.551632949	d
centrifuged	na	env	1657500	6.219453537	d
centrifuged	na	env	27105000	7.433049412	d
syringe filter	na	env	75080	4.875524264	d
