# Supplementary material for: Bioaerosol biomonitoring: Sampling optimization for molecular microbial ecology
Source: Mol Ecol Resour. 2019 Apr 20;19(3):672–90. doi: 10.1111/1755-0998.13002 (PMC6850074; doi:10.1111/1755-0998.13002)
Supplement: Supplementary file 5 [file MEN-19-672-s005.csv]

# Raw data for experiment 4,How long and what volume of air should be sampled in order to obtain sufficient DNA yields for downstream molecular processing in different environmental contexts?
time	method	DNA_ug/ml	location	Volume	perM3
long	filter	0.470932	high	3.36	0.140158333
long	filter	0.561012	high	3.36	0.166967857		Time = shorthand for length of time samples for. See table 1 main text
long	filter	0.531694	high	3.36	0.158242262
med	filter	0.057854	high	0.84	0.06887381			Filtration	impingement
med	filter	0.04915	high	0.84	0.058511905		short	10	02:48		(mins:secs)
med	filter	0.070936	high	0.84	0.084447619		med	30	11:12
short	filter	0.042608	high	0.28	0.152171429		long	120	20
short	filter	0.042478	high	0.28	0.151707143
short	filter	0.062686	high	0.28	0.223878571		Method Air filtration or coriolis impingement
long	filter	0.02615	low	3.36	0.007782738
long	filter	0.026108	low	3.36	0.007770238		DNA_ug/ml Mass of DNA recovered
long	filter	0.029636	low	3.36	0.008820238
med	filter	0.016266	low	0.84	0.019364286		location is either a high or low bioaerosol concentration site
med	filter	0.017334	low	0.84	0.020635714
med	filter	0.01892	low	0.84	0.02252381		Volume is the volume of air sampled
short	filter	0.018974	low	0.28	0.067764286
short	filter	0.022224	low	0.28	0.079371429		perM3 is the DNA mas recovered normalised for air sampled
short	filter	0.019024	low	0.28	0.067942857
long	coriolis	0.454078	high	6	0.135142262
long	coriolis	0.259036	high	6	0.077094048		Experiment 4 addresses Question 4: How long and what volume of air should be sampled in order to obtain sufficient DNA yields for downstream molecular processing in different environmental contexts?
long	coriolis	0.347468	high	6	0.103413095
med	coriolis	0.094386	high	3.36	0.112364286
med	coriolis	0.057916	high	3.36	0.068947619
med	coriolis	0.044066	high	3.36	0.052459524
short	coriolis	0.08459	high	0.84	0.302107143
short	coriolis	0.088236	high	0.84	0.315128571
short	coriolis	0.108726	high	0.84	0.388307143
long	coriolis	0.01504	low	6	0.00447619
long	coriolis	0.016006	low	6	0.00476369
long	coriolis	0.02227	low	6	0.006627976
med	coriolis	0.017652	low	3.36	0.021014286
med	coriolis	0.019776	low	3.36	0.023542857
med	coriolis	0.014946	low	3.36	0.017792857
short	coriolis	0.011426	low	0.84	0.040807143
short	coriolis	0.008744	low	0.84	0.031228571
short	coriolis	0.008514	low	0.84	0.030407143
