# Supplementary material for: Bioaerosol biomonitoring: Sampling optimization for molecular microbial ecology
Source: Mol Ecol Resour. 2019 Apr 20;19(3):672–90. doi: 10.1111/1755-0998.13002 (PMC6850074; doi:10.1111/1755-0998.13002)
Supplement: Supplementary file 6 [file MEN-19-672-s006.csv]

# Raw data for Experiment 5: How do DNA yields vary between air filtration and liquid impingement sampling methods processing in different environmental contexts?
Average	SD	Location	type	subtype	CaptureMethod	Site
4.985349673	0.700200003	Colchester	agricultural	arableFarm	impingement	A	Average = mean 16S rRNA gene copies m-3 air sampled from field sampling with filters or liquid impingement
5.711112761	0.504506147	Colchester	urban	UrbanPark	impingement	B
7.420051983	0.284001318	Colchester	industrial	compostStie	impingement	C	SD = standard deviation from the mean
5.911208226	0.882063773	MiltonKeynes	agricultural	arableFarm	impingement	D
5.25534479	0.976227779	MiltonKeynes	urban	park	impingement	E	Location = sampling area: London, Colchester, or MiltonKeynes
5.90616826	0.690900062	MiltonKeynes	industrial	smallWWTP	impingement	F
3.884297432	0.589500917	London	agricultural	arableFarm	impingement	G	Type = type of site, farm, urban, or industrial
5.205196903	1.169334789	London	urban	UrbanPark	impingement	H
6.927443265	0.616887925	London	industrial	MBTfacility	impingement	I	Subtype = Further site details e.g. waste water treatment, compost site etc.
6.340324822	0.23171533	Colchester	agricultural	arableFarm	filter	A
6.735213927	0.26187471	Colchester	urban	UrbanPark	filter	B	CaptureMethod= sampling method
7.729173849	0.047782842	Colchester	industrial	compostStie	filter	C
7.090718817	0.172567273	MiltonKeynes	agricultural	arableFarm	filter	D	Site = individual code (A-B) for site
6.667564357	0.172555341	MiltonKeynes	urban	park	filter	E
6.565770268	0.386238132	MiltonKeynes	industrial	smallWWTP	filter	F
6.745211255	0.124160865	London	agricultural	arableFarm	filter	G
6.36240047	0.912741564	London	urban	UrbanPark	filter	H
7.609623126	0.203666822	London	industrial	MBTfacility	filter	I
